# Supplementary material for: Using a Stakeholder Analysis to Implement the Belgian One Health National Report for Antimicrobial Use and Resistance
Source: Antibiotics (Basel). 2024 Jan 16;13(1):84. doi: 10.3390/antibiotics13010084 (PMC10812551; doi:10.3390/antibiotics13010084)
Supplement: Supplementary file 1 [file antibiotics-13-00084-s001.zip]

Archive with 1 entries (1 files):
- antibiotics-2775441-supplementary.pdf
